# Supplementary material for: Role of Percutaneous Endoscopic Gastrostomy for the Nutrition of Head and Neck Cancer Patients before and up to 6 Months after Cancer Treatment
Source: Cancers (Basel). 2024 Sep 12;16(18):3138. doi: 10.3390/cancers16183138 (PMC11430239; doi:10.3390/cancers16183138)
Supplement: Supplementary file 1 [file cancers-16-03138-s001.zip]

Archive with 1 entries (1 files):
- cancers-3184364-supplementary.pdf
